# Supplementary material for: Heparan Sulfate: A Regulator of White Adipocyte Differentiation and of Vascular/Adipocyte Interactions
Source: Biomedicines. 2022 Aug 29;10(9):2115. doi: 10.3390/biomedicines10092115 (PMC9495464; doi:10.3390/biomedicines10092115)
Supplement: Supplementary file 1 [file biomedicines-10-02115-s001.zip]

Archive with 1 entries (1 files):
- biomedicines-1824327-supplementary.pdf
